# Supplementary material for: Intranuclear Peripheral Overexpression of Pituitary-Tumor-Transforming Gene 1: Immunohistochemical Biomarker of Lymph Node Involvement in Testicular Seminoma
Source: Cancers (Basel). 2026 Apr 4;18(7):1163. doi: 10.3390/cancers18071163 (PMC13072211; doi:10.3390/cancers18071163)
Supplement: Supplementary file 1 [file cancers-18-01163-s001.zip]

Archive with 1 entries (1 files):
- cancers-4168148-supplementary.pdf
